# Supplementary material for: Use of Information and Communications Technology in Family Services and Its Perceived Benefits amid the COVID-19 Pandemic in Hong Kong—Jockey Club SMART Family-Link Project
Source: Int J Environ Res Public Health. 2022 Nov 24;19(23):15634. doi: 10.3390/ijerph192315634 (PMC9740009; doi:10.3390/ijerph192315634)
Supplement: Supplementary file 1 [file ijerph-19-15634-s001.zip]

Archive with 1 entries (1 files):
- ijerph-1970416-supplementary.pdf
